# Supplementary material for: High variability between regional histories of long-term atmospheric Pb pollution
Source: Sci Rep. 2020 Dec 1;10:20890. doi: 10.1038/s41598-020-77773-w (PMC7708465; doi:10.1038/s41598-020-77773-w)
Supplement: Supplementary file 1 — Supplementary Information 1. [file 41598_2020_77773_MOESM1_ESM.xlsx]

## Sheet: Global
Global Synthesis
Year (BCE/CE)	Z-score Mean	Std Dev	95th Percentile	5th Percentile	No. of records
2025	1.85709	1.69985	4.19339	-0.294097	30
1975	1.96794	1.63905	3.63524	0.169804	43
1925	1.42686	1.38576	3.15193	-0.117443	46
1875	0.997421	1.61181	2.99356	-0.254541	42
1825	0.664713	1.27891	2.48889	-0.349773	48
1775	0.394676	0.972732	1.90232	-0.575151	39
1725	0.427504	0.871044	1.73646	-0.375254	40
1675	0.179598	0.866843	0.974839	-0.629723	40
1625	0.201635	0.826016	1.14463	-0.400287	38
1575	0.213891	0.775782	0.774755	-0.393924	39
1525	0.0834356	0.520042	0.891462	-0.405325	37
1475	-0.00497045	0.636869	0.889378	-0.628335	37
1425	-0.0115916	0.574521	0.895345	-0.500824	41
1375	-0.0623883	0.651517	0.750441	-0.614838	38
1325	-0.189159	0.733707	0.244446	-0.723874	37
1275	-0.0447288	0.928415	0.326083	-0.476281	37
1225	-0.184439	0.642591	0.380185	-0.616176	35
1175	-0.185902	0.43618	0.227123	-0.542276	36
1125	-0.0246902	0.81114	0.570343	-0.541935	37
1075	-0.183362	0.630086	0.407552	-0.673261	35
1025	-0.218346	0.770411	0.260311	-0.782552	37
975	-0.294635	0.628847	0.502666	-0.756319	37
925	-0.387813	0.506618	-0.123318	-0.771574	35
875	-0.308689	0.461917	0.320429	-0.784652	39
825	-0.287992	0.525553	0.40758	-0.810386	36
775	-0.410566	0.412589	0.0360839	-0.877391	34
725	-0.416574	0.432176	0.0514099	-0.837282	36
675	-0.333639	0.415048	0.09242	-0.77019	34
625	-0.384919	0.423428	-0.133446	-0.788565	32
575	-0.30528	0.547233	0.368699	-0.755348	39
525	-0.256566	0.484186	0.392286	-0.75687	28
475	-0.27131	0.419064	0.187808	-0.689374	28
425	-0.164488	0.576791	0.509841	-0.681968	33
375	-0.175655	0.640375	0.556888	-0.557299	29
325	-0.212949	0.724757	0.575558	-0.742981	30
275	-0.214813	0.482939	0.332387	-0.729299	30
225	-0.232249	0.532999	0.57936	-0.743021	30
175	-0.213567	0.446193	0.140685	-0.656502	30
125	-0.112204	0.56277	0.828962	-0.537321	26
75	-0.170011	0.450185	0.282403	-0.537747	25
25	-0.0954368	0.715505	1.09928	-0.574582	30
-25	0.0796858	1.13476	0.653347	-0.481924	24
-75	-0.0293123	1.15893	1.0684	-0.736205	23
-125	-0.0431513	0.976009	1.16134	-0.72948	22
-175	-0.188963	0.567574	0.470888	-0.772963	23
-225	-0.240177	0.611414	0.852674	-0.768692	21
-275	-0.339244	0.480976	0.318564	-0.811877	23
-325	-0.173997	0.810191	0.233457	-0.891013	21
-375	-0.445841	0.230966	-0.188036	-0.796824	18
-425	-0.482473	0.220504	-0.271554	-0.760802	17
-475	-0.357696	0.3387	-0.204101	-0.673576	15
-525	-0.485042	0.256688	-0.214265	-0.766621	21
-575	-0.295628	0.552855	-0.131546	-0.63541	16
-625	-0.460568	0.13406	-0.289515	-0.590635	14
-675	-0.435353	0.199462	-0.252036	-0.718669	16
-725	-0.54993	0.221487	-0.312742	-0.783632	17
-775	-0.339963	0.374008	-0.0909701	-0.717293	17
-825	-0.477629	0.28304	-0.0685315	-0.775364	15
-875	-0.162345	0.950301	0.449751	-0.704146	13
-925	-0.488076	0.221504	-0.293193	-0.698689	19
-975	-0.325663	0.67679	-0.266321	-0.645408	14
-1025	-0.600828	0.365513	-0.323136	-1.16915	15
-1075	-0.387334	0.496421	0.342001	-0.91378	16
-1125	-0.492045	0.303915	-0.172645	-0.771022	14
-1175	-0.266776	0.632944	0.0648827	-0.752166	12
-1225	-0.563012	0.395538	-0.0736905	-1.01221	16
-1275	-0.390411	0.384211	0.174989	-0.794754	15
-1325	-0.299727	0.540237	0.0300062	-0.694376	15
-1375	-0.571506	0.327788	-0.342825	-0.878645	13
-1425	-0.461181	0.225018	-0.275903	-0.805038	13
-1475	-0.502128	0.376451	-0.119921	-0.776793	14
-1525	-0.341362	0.649707	0.0160424	-0.909488	13
-1575	-0.442962	0.222206	-0.238425	-0.676166	9
-1625	-0.508806	0.412537	-0.241296	-0.778655	13
-1675	-0.441508	0.191469	-0.275656	-0.659115	10
-1725	-0.313	0.441373	0.114986	-0.703011	9
-1775	-0.490425	0.258813	-0.225081	-0.810317	15
-1825	-0.448851	0.18966	-0.276691	-0.69524	7
-1875	-0.328963	0.51801	-0.238207	-0.720173	11
-1925	-0.377975	0.250131	-0.139556	-0.643326	8
-1975	-0.636814	0.386074	-0.323625	-1.04113	11
-2025	-0.4456	0.219865	-0.192829	-0.666902	9

## Sheet: Europe
Central-western and northern Europe
Year (BCE/CE)	Z-score Mean	Std Dev	95th Percentile	5th Percentile	No. of records
2025	1.42179	1.57375	3.47239	-0.347865	18
1975	1.802	1.08899	3.31584	-0.63125	21
1925	1.73731	1.47974	3.51996	-0.506816	22
1875	1.29608	1.91109	3.99784	-0.554983	20
1825	1.15246	1.47935	3.35548	-0.564709	23
1775	0.568202	1.06241	2.18936	-0.616968	16
1725	0.574673	1.01082	2.13108	-0.57986	21
1675	0.490621	1.01698	1.58982	-0.589852	18
1625	0.353808	0.943987	1.36903	-0.574232	21
1575	0.242029	0.536066	0.694012	-0.538621	19
1525	0.116787	0.492794	0.850565	-0.602849	19
1475	0.0754554	0.485856	0.797473	-0.605203	18
1425	0.105196	0.60162	0.921587	-0.561701	25
1375	0.0566568	0.669278	1.22622	-0.654016	19
1325	-0.119073	0.375654	0.333757	-0.686895	21
1275	0.013735	0.622041	0.266068	-0.566089	21
1225	-0.0902899	0.411603	0.435788	-0.631808	20
1175	-0.128986	0.277201	0.193741	-0.644381	20
1125	-0.048709	0.566495	0.41708	-0.639336	21
1075	-0.0170272	0.565619	0.594859	-0.642574	19
1025	-0.0471837	0.771269	0.361646	-0.666137	21
975	-0.179262	0.571002	0.513737	-0.701452	21
925	-0.359706	0.363028	-0.127364	-0.716839	19
875	-0.302724	0.445059	0.246291	-0.799755	23
825	-0.325922	0.498984	0.261744	-0.810386	20
775	-0.417641	0.39933	0.00515485	-0.869615	20
725	-0.432095	0.488838	-0.0638105	-1.00944	20
675	-0.341583	0.443341	-0.0189506	-0.769834	19
625	-0.441711	0.455734	-0.156162	-0.831754	21
575	-0.383099	0.514848	-0.10709	-0.771454	22
525	-0.362119	0.407096	-0.0466335	-0.775886	17
475	-0.294798	0.374442	-0.0426613	-0.728582	16
425	-0.187131	0.589049	0.134402	-0.695461	20
375	-0.0514491	0.719765	0.601435	-0.609054	18
325	-0.0429507	0.774922	0.629397	-0.693099	19
275	-0.119604	0.476096	0.394894	-0.712813	18
225	-0.0891732	0.435289	0.600349	-0.605037	19
175	-0.0685031	0.430956	0.405062	-0.606387	17
125	0.0843563	0.427175	0.835333	-0.287377	15
75	-0.0329391	0.320605	0.267768	-0.392258	17
25	0.171957	0.749016	1.47944	-0.502985	18
-25	0.250227	1.2644	1.10189	-0.404906	16
-75	0.243512	1.33598	1.60163	-0.479843	15
-125	0.175801	1.0378	1.54028	-0.633337	15
-175	-0.0670784	0.592429	0.877498	-0.44357	16
-225	-0.100781	0.52728	0.747306	-0.50293	14
-275	-0.240757	0.370041	0.294776	-0.525513	14
-325	-0.0379825	0.854209	0.135488	-0.468583	14
-375	-0.412794	0.218928	-0.167958	-0.559884	13
-425	-0.468867	0.193395	-0.269268	-0.615693	11
-475	-0.446439	0.176866	-0.31111	-0.6394	11
-525	-0.426655	0.234386	-0.181087	-0.579365	12
-575	-0.456378	0.124581	-0.313954	-0.600388	10
-625	-0.4447	0.160566	-0.2661	-0.566775	9
-675	-0.406682	0.222507	-0.172199	-0.603467	10
-725	-0.493492	0.176555	-0.30434	-0.680648	10
-775	-0.328041	0.435433	-0.121002	-0.615333	10
-825	-0.56724	0.18618	-0.296702	-0.773187	10
-875	-0.176102	1.05115	0.307533	-0.701433	10
-925	-0.530013	0.211769	-0.298739	-0.616451	8
-975	-0.28351	0.757346	-0.239791	-0.632114	11
-1025	-0.571981	0.256336	-0.372412	-0.590383	7
-1075	-0.504774	0.366332	-0.195765	-0.669982	9
-1125	-0.640084	0.221816	-0.385869	-0.769994	9
-1175	-0.515821	0.144352	-0.367613	-0.641947	7
-1225	-0.598545	0.227699	-0.347776	-0.891065	9
-1275	-0.561644	0.222636	-0.319939	-0.784156	10
-1325	-0.575645	0.209516	-0.319627	-0.72201	7
-1375	-0.59159	0.190758	-0.343351	-0.737911	7
-1425	-0.561701	0.213058	-0.309338	-0.779304	8
-1475	-0.532428	0.14086	-0.372325	-0.617767	7
-1525	-0.578001	0.253238	-0.266212	-0.781982	6
-1575	-0.531338	0.16034	-0.334991	-0.64525	6
-1625	-0.542267	0.196312	-0.286335	-0.637881	6
-1675	-0.499563	0.157906	-0.34815	-0.573534	6
-1725	-0.618336	0.188854	-0.419486	-0.681667	4
-1775	-0.534127	0.180111	-0.292029	-0.700988	10
-1825	-0.592464	0.197977	-0.395797	-0.651256	3
-1875	-0.54746	0.178972	-0.301715	-0.702119	7
-1925	-0.47565	0.194537	-0.300068	-0.525634	4
-1975	-0.71441	0.199431	-0.490804	-0.843568	4
-2025	-0.566037	0.148283	-0.397164	-0.627643	6

## Sheet: North America
North-eastern North America
Year (BCE/CE)	Z-score Mean	Std Dev	95th Percentile	5th Percentile	No. of records
2025	3.29979	1.08967	4.51212	2.50017	5
1975	2.99087	2.47169	5.49106	0.085446	8
1925	1.43825	1.24204	2.62951	0.182164	9
1875	0.919797	1.0581	2.09918	-0.211086	9
1825	0.254187	0.948632	1.61609	-0.60293	9
1775	-0.000685435	0.787358	1.13893	-0.683874	9
1725	0.259806	0.743611	1.07727	-0.279118	6
1675	-0.385147	0.614855	0.193199	-1.07217	7
1625	-0.125315	0.332795	0.262525	-0.399111	5
1575	-0.25054	0.328146	0.072794	-0.623006	6
1525	-0.115888	0.401563	0.319221	-0.410936	5
1475	-0.398394	0.643181	0.193496	-1.02936	7
1425	-0.317334	0.128675	-0.177549	-0.46435	5
1375	-0.294916	0.382139	0.0636376	-0.590753	7
1325	-0.436774	0.156648	-0.306363	-0.651172	6
1275	-0.355867	0.169042	-0.161397	-0.524758	5
1225	-0.360773	0.164127	-0.191206	-0.53462	4
1175	-0.258287	0.194823	-0.0415789	-0.419118	5
1125	-0.372387	0.14723	-0.216403	-0.520451	4
1075	-0.392408	0.0868241	-0.307417	-0.493239	5
1025	-0.423747	0.0783583	-0.350863	-0.5033	5
975	-0.475629	0.0573845	-0.417811	-0.536662	4
925	-0.430836	0.0691781	-0.35828	-0.509331	6
875	-0.422093	0.061262	-0.354473	-0.481229	4
825	-0.314865	0.219415	-0.0692291	-0.472082	6
775	-0.416763	0.0543187	-0.35898	-0.474798	4
725	-0.434034	0.0922927	-0.337229	-0.527635	5
675	-0.466914	0.124047	-0.334409	-0.605439	5
625	-0.434946	0.0655339	-0.36004	-0.495353	4
575	-0.443532	0.128771	-0.290058	-0.582761	6
525	-0.459554	0.0614802	-0.399819	-0.529408	4
475	-0.463715	0.121469	-0.343829	-0.59059	5
425	-0.485517	0.149083	-0.335332	-0.636998	6
375	-0.377692	0.134971	-0.214408	-0.511984	5
325	-0.372699	0.137754	-0.218016	-0.511315	4
275	-0.437908	0.030387	-0.408737	-0.472392	4
225	-0.444117	0.280389	-0.164111	-0.76111	5
175	-0.411508	0.0566114	-0.370221	-0.477691	5
125	-0.352266	0.0933883	-0.260494	-0.456543	4
75	-0.335437	0.139534	-0.22381	-0.447064	2
25	-0.373944	0.108129	-0.236299	-0.467949	6
-25	-0.461868	0.0345419	-0.434234	-0.489501	2
-75	-0.422741	0.182023	-0.236677	-0.625285	4
-125	-0.610875	0.224391	-0.426857	-0.839075	3
-175	-0.533804	0.226315	-0.352701	-0.782845	4
-225	-0.517684	0.110933	-0.430927	-0.629789	3
-275	-0.543383	0.179055	-0.412614	-0.721955	3
-325	-0.578929	0.268352	-0.349892	-0.852555	3
-375	-0.469313	0.228046	-0.266936	-0.70992	4
-425	-0.665044	0.348248	-0.386446	-0.943642	2
-475	-0.40951	0.0218403	-0.391978	-0.431665	3
-525	-0.380145	0.0498431	-0.327441	-0.431889	4
-575	-0.526577	0.149815	-0.413402	-0.677038	3
-625	-0.476231	0.0604297	-0.42441	-0.537854	3
-675	-0.49898	0.149134	-0.353168	-0.659209	4
-725	-0.539602	0.149147	-0.420342	-0.690824	3
-775	-0.383467	0.265662	-0.11929	-0.665761	4
-825	-0.216794	0.254416	-0.0132609	-0.420326	2
-875	-0.45341	0.0276982	-0.431251	-0.475568	2
-925	-0.410256	0.049934	-0.357659	-0.461679	6
-975	-0.437784	0.0255066	-0.417379	-0.458189	2
-1025	-0.244807	0.17696	-0.0646353	-0.391792	3
-1075	0.103525	0.489318	0.601681	-0.333529	3
-1125	-0.408665	0.00635206	-0.404013	-0.415004	3
-1175	-0.0975802	0.188928	0.0535625	-0.248723	2
-1225	-0.118131	0.303048	0.124308	-0.360569	2
-1275	-0.189877	0.330187	0.169236	-0.410832	4
-1325	-0.381186	0.0735006	-0.305336	-0.461102	4
-1375	-0.446869	0.0381747	-0.41633	-0.477409	2
-1425	-0.360098	0.0581071	-0.295599	-0.41852	4
-1475	-0.215639	0.120349	-0.113632	-0.338324	3
-1525	-0.255523	0.188701	-0.0496197	-0.388606	4
-1575	-0.139944	0.164135	-0.00863662	-0.271252	2
-1625	-0.259597	0.275051	0.041739	-0.484614	5
-1675	-0.257782	0.134613	-0.120833	-0.378734	3
-1725	-0.197945	0.150785	-0.0773168	-0.318573	2
-1775	-0.236189	0.128861	-0.112739	-0.368199	4
-1825	-0.313137	0.0742128	-0.240469	-0.385896	3
-1875	-0.334765	0.0100939	-0.324511	-0.342965	3
-1925	-0.237124	0.288937	0.0488693	-0.516922	3
-1975	-0.321373	0.101503	-0.207121	-0.406943	5
-2025	-0.204725	0.118385	-0.0851298	-0.31472	3

## Sheet: Andes
Central Andes
Year (BCE/CE)	Z-score Mean	Std Dev	95th Percentile	5th Percentile	No. of records
2025	2.19204	1.15242	3.06971	1.03286	3
1975	2.16436	1.63777	4.06414	0.309287	7
1925	0.763824	1.11084	2.08954	-0.520296	8
1875	0.0497551	0.278251	0.376862	-0.260055	7
1825	0.0959635	0.341891	0.522911	-0.233775	8
1775	0.309733	0.536976	0.735954	-0.405986	7
1725	0.25061	0.563551	0.856252	-0.378544	8
1675	0.0978162	0.518879	0.587256	-0.506993	7
1625	0.0146831	0.829261	0.957161	-0.596476	7
1575	0.468435	1.13179	1.70216	-0.52895	6
1525	0.210717	0.733816	1.30303	-0.379317	7
1475	0.0621288	0.707167	0.984214	-0.491197	6
1425	-0.146337	0.552223	0.573338	-0.616946	6
1375	-0.27679	0.185025	-0.0368403	-0.465466	6
1325	-0.264314	0.164995	-0.0887745	-0.394863	5
1275	-0.366616	0.0464526	-0.320318	-0.421599	5
1225	-0.425389	0.261363	-0.204757	-0.723403	6
1175	-0.267358	0.284429	0.0547565	-0.531918	5
1125	-0.0106752	0.362437	0.368085	-0.428991	5
1075	-0.0314462	0.682971	0.706823	-0.448016	6
1025	-0.0742038	0.946802	0.949493	-0.706036	5
975	-0.227912	0.746977	0.520954	-0.85228	6
925	-0.115967	0.933906	0.881456	-0.915765	5
875	-0.305795	0.584452	0.220317	-0.83128	6
825	0.0588682	0.822934	0.955602	-0.845253	5
775	-0.466677	0.639797	0.233125	-1.14105	5
725	-0.443198	0.430587	-0.0645418	-0.913882	5
675	-0.318747	0.569746	0.221324	-0.938502	4
625	-0.296734	0.125843	-0.17005	-0.414864	3
575	-0.197744	0.726921	0.612375	-0.893526	5
525	-0.191541	0.258736	0.0154472	-0.39853	2
475	-0.384737	0.117516	-0.26716	-0.496587	3
425	-0.520205	0	-0.520205	-0.520205	1
375	-0.830129	0.307441	-0.584177	-1.07608	2
325	-0.912492	0.399667	-0.52491	-1.35854	4
275	-0.683932	0.293786	-0.461827	-0.979028	3
225	-0.887031	0.483626	-0.391026	-1.41964	4
175	-0.822767	0.369398	-0.525076	-1.19769	3
125	-0.888213	0.418252	-0.490912	-1.36142	4
75	-0.814659	0.343628	-0.495936	-1.20643	4
25	-0.857399	0.391508	-0.467168	-1.29321	4
-25	-1.06528	0.650811	-0.544632	-1.58593	2

## Sheet: Asia
Eastern Asia
Year (BCE/CE)	Z-score Mean	Std Dev	95th Percentile	5th Percentile	Number of Records
2025	1.76134	2.12083	4.03294	0.091252	4
1975	1.10027	1.10038	2.63944	0.0897025	7
1925	1.1943	1.21829	2.81375	-0.112972	7
1875	0.554468	0.84522	1.59072	-0.136539	6
1825	0.230031	1.08473	1.28635	-0.77947	8
1775	0.384472	1.09835	1.78393	-0.581897	7
1725	0.282484	0.718893	1.07292	-0.36342	5
1675	0.0246038	0.623399	0.635229	-0.693004	8
1625	0.00549887	0.189751	0.221135	-0.178221	5
1575	0.354711	1.05391	1.23726	-0.3501	8
1525	-0.00382047	0.295639	0.264524	-0.331818	6
1475	0.16573	0.835088	1.14052	-0.641153	6
1425	-0.0750396	0.618552	0.597168	-0.581749	5
1375	-0.0361929	1.01911	1.07721	-0.72087	6
1325	-0.111227	1.79675	1.77293	-1.38619	5
1275	0.432385	2.05913	2.77819	-1.22999	6
1225	-0.130828	1.40584	1.40666	-1.29593	5
1175	-0.20234	0.949756	0.79872	-1.26409	6
1125	0.355523	1.59631	2.18477	-1.22159	7
1075	-0.788687	0.673143	-0.16458	-1.4947	5
1025	-0.835114	0.645304	-0.188876	-1.54817	6
975	-0.697313	0.796024	0.162171	-1.57593	6
925	-0.714835	0.4815	-0.182256	-1.2291	5
875	-0.251385	0.571338	0.369672	-0.667265	6
825	-0.565884	0.253444	-0.320866	-0.833394	5
775	-0.313413	0.347118	0.0526795	-0.648273	5
725	-0.393717	0.397244	0.0969285	-0.76933	5
675	-0.200838	0.334446	0.0754152	-0.59252	6
625	-0.102877	0.472173	0.378065	-0.624022	4
575	0.125786	0.607986	0.742058	-0.614181	6
525	0.238692	0.633839	0.906214	-0.484955	5
475	0.148218	0.636819	0.740401	-0.580419	4
425	0.117583	0.446935	0.493043	-0.43049	5
375	-0.0528052	0.523477	0.479042	-0.478246	4
325	-0.143877	0.580471	0.441798	-0.593577	3
275	-0.097621	0.559132	0.592836	-0.621911	5
225	0.247759	0.634334	0.755226	-0.259708	2
175	-0.173397	0.412368	0.27734	-0.607926	5
125	0.259759	0.613403	0.802487	-0.36525	3
75	0.119598	0.549474	0.559177	-0.319982	2
25	-0.142533	0.498767	0.256481	-0.541546	2
-25	0.189678	607.172	204.325	0.091102	4

## Sheet: Western Europe
Western Europe
Year (BCE/CE)	Z-score Mean	Std Dev	95th Percentile	5th Percentile	No. of records
2025	1.92265	0.360475	4.16494	1.12461	5
1975	2.40243	1.05972	4.69397	1.45717	5
1925	2.96126	1.84697	5.2546	0.0744034	5
1875	2.07287	2.60817	5.34933	0.0744034	6
1825	1.25516	0.52078	4.16566	-0.235418	6
1775	1.32017	0.947723	2.98398	-0.248531	4
1725	0.663765	0.461258	2.14474	-0.303188	6
1675	0.55741	0.677449	1.39354	-0.387324	5
1625	0.239146	0.407739	0.978089	-0.523397	5
1575	0.177342	0.231745	0.607813	-0.21899	5
1525	0.0159581	0.17713	0.421022	-0.316342	4
1475	0.0482251	0.284194	0.447937	-0.386886	5
1425	-0.0204474	0.107529	0.394983	-0.26408	6
1375	-0.130671	0.0713073	-0.103641	-0.262004	4
1325	-0.0789489	0.200463	0.133004	-0.209916	5
1275	-0.0404247	0.259939	0.254569	-0.300484	5
1225	-0.166691	0.0914163	-0.114898	-0.275222	4
1175	-0.115381	0.130922	0.135698	-0.321616	6
1125	-0.19299	0.0582973	-0.16336	-0.311089	5
1075	-0.1047	0.0462566	-0.0503618	-0.235129	4
1025	-0.119946	0.298151	0.242385	-0.295917	5
975	-0.305322	0.112598	-0.255262	-0.572519	5
925	-0.27535	0.211074	-0.204316	-0.673509	5
875	-0.155759	0.247816	0.165102	-0.391087	7
825	-0.230857	0.208854	-0.0512069	-0.508398	6
775	-0.230789	0.266908	-0.0221716	-0.562528	6
725	-0.252583	0.220366	-0.0599476	-0.502053	6
675	-0.260824	0.188504	-0.127291	-0.48643	6
625	-0.2938	0.144387	-0.18562	-0.471369	6
575	-0.239566	0.270988	0.0295271	-0.590966	7
525	-0.262568	0.249675	-0.0498977	-0.57126	5
475	-0.168972	0.158862	-0.0671462	-0.386339	5
425	0.117174	0.954317	1.39597	-0.291061	6
375	0.360709	1.08161	1.94742	-0.335485	7
325	0.374849	1.39979	2.22894	-0.38085	6
275	0.0521422	0.515536	0.736596	-0.229402	6
225	0.175059	0.154539	0.715784	-0.267683	6
175	0.13625	0.385609	0.660729	-0.068181	6
125	0.367866	0.217966	0.887956	-0.068181	5
75	0.0635989	0.113658	0.299624	-0.327065	5
25	0.48791	0.920942	1.73796	-0.515506	7
-25	0.827325	2.17976	3.95445	-0.634236	6
-75	0.691405	2.17195	3.7451	-0.654741	6
-125	0.16775	0.979858	1.39667	-0.574153	6
-175	-0.0484986	0.729085	0.876174	-0.609978	7
-225	-0.0318748	0.859276	0.805934	-0.67748	5
-275	-0.222797	0.49968	0.282008	-0.736892	6
-325	-0.221054	0.46685	0.103975	-0.784366	6
-375	-0.351796	0.318268	-0.0772933	-0.819967	6
-425	-0.426464	0.193739	-0.194257	-0.832004	6
-475	-0.360709	0.0854407	-0.128162	-0.707753	5
-525	-0.376162	0.341411	-0.0305096	-0.810116	7
-575	-0.373498	0.102983	-0.238796	-0.629938	5
-625	-0.314118	0	-0.329746	-0.461132	4
-675	-0.264691	0.263389	-0.0327485	-0.489654	5
-725	-0.384151	0.0839255	-0.321567	-0.646177	5
-775	-0.105367	0.627151	0.635505	-0.432824	5
-825	-0.344149	0	-0.249655	-0.588016	4
-875	0.0609093	1.67534	2.10081	-0.678607	6
-925	-0.301945	#DIV/0!	-0.381635	-0.524201	2
-975	-0.0287626	1.19459	1.4438	-0.633611	6
-1025	-0.283521	#DIV/0!	-0.378871	-0.471691	2
-1075	-0.320105	0.450259	0.141798	-0.676154	6
-1125	-0.413325	0	-0.373662	-0.73667	4
-1175	-0.313668	0	-0.37484	-0.484889	3
-1225	-0.436315	0.160047	-0.356059	-0.782076	5
-1275	-0.449543	0.120292	-0.355468	-0.80106	4
-1325	-0.29825	#DIV/0!	-0.2928	-0.519298	3
-1375	-0.45879	0.0828772	-0.613595	-0.762774	2
-1425	-0.401591	0	-0.294606	-0.804807	4
-1475	-0.428912	0	-0.384748	-0.746005	4
-1525	-0.396089	0.25423	-0.219865	-0.77261	4

## Sheet: Central Europe
Central Europe
Year (BCE/CE)	Z-score Mean	Std Dev	95th Percentile	5th Percentile
2025	0.897946	1.25183	2.73872	-0.519338
1975	1.59598	1.39151	3.29094	0.0108218
1925	2.08254	1.14317	3.28517	-0.226047
1875	1.14601	1.12461	2.81664	-0.226047
1825	0.766779	0.791983	2.10956	-0.259682
1775	-0.181032	0.0837851	-0.0545822	-0.319438
1725	0.186598	0.352151	0.781027	-0.344651
1675	0.0143745	0.282166	0.491203	-0.359007
1625	-0.0617315	0.119819	0.160533	-0.290287
1575	0.0978123	0.233996	0.455533	-0.301381
1525	0.112618	0.368634	0.768985	-0.585235
1475	0.079242	0.505455	0.891351	-0.589262
1425	0.290782	0.748216	1.52818	-0.352068
1375	0.248187	0.782584	1.41879	-0.418467
1325	-0.0947819	0.298348	0.374784	-0.367089
1275	0.326544	1.08002	1.94684	-0.303522
1225	0.140607	0.389309	0.706836	-0.323439
1175	0.116077	0.179166	0.331425	-0.0856301
1125	0.0950772	0.367825	0.572515	-0.342262
1075	0.0463426	0.308674	0.415005	-0.328906
1025	-0.132552	0.0929746	0.0332216	-0.274909
975	-0.252984	0.213276	0.122806	-0.643977
925	-0.373201	0.184276	-0.159842	-0.635741
875	-0.381495	0.282037	0.0453898	-0.81178
825	-0.313045	0.592173	0.435524	-1.03869
775	-0.427658	0.388227	0.00368249	-1.02083
725	-0.459129	0.431676	-0.0997525	-1.06145
675	-0.244672	0.383393	0.295147	-0.689174
625	-0.311601	0.186544	-0.140964	-0.547909
575	-0.33698	0.143466	-0.157612	-0.546654
525	-0.321817	0.100193	-0.0896952	-0.706203
475	-0.179938	0.137983	-0.0436951	-0.365639
425	-0.24404	0.168224	0.000316578	-0.494952
375	-0.0791793	0.247216	0.236401	-0.327926
325	-0.16425	0.142869	0.0102406	-0.347413
275	-0.0561158	0.115759	0.115363	-0.142119
225	-0.123184	0.13593	0.0320556	-0.315767
175	-0.0858533	0.111716	0.0738857	-0.208862
125	-0.10194	0.0508581	-0.0522131	-0.208862
75	-0.0606886	0.173054	0.214793	-0.258928
25	-0.171238	0.0840383	-0.00283309	-0.435801
-25	-0.0690181	0.227158	0.234614	-0.262357
-75	0.297472	0.942222	1.49275	-0.265861
-125	0.360575	1.45688	2.49724	-0.652116
-175	0.226572	0.768199	1.14389	-0.400355
-225	0.0663621	0.543909	0.801087	-0.428971
-275	-0.12062	0.234095	0.1221	-0.444912
-325	-0.204366	0.125976	0.106843	-0.480801
-375	-0.263302	0.118763	-0.130341	-0.429538
-425	-0.345983	0.129423	-0.236961	-0.506039
-475	-0.408674	0.0540179	-0.36598	-0.463212
-525	-0.310304	0.180923	-0.181087	-0.506749
-575	-0.409524	0.143374	-0.313913	-0.572031
-625	-0.374528	0.177392	-0.25135	-0.570656
-675	-0.417349	0.0748581	-0.209896	-0.675697
-725	-0.576319	0	-0.397723	-0.754915
-775	-0.604128	0.113543	-0.403068	-0.802867
-825	-0.60172	0.0754074	-0.461102	-0.745756
-875	-0.561064	0	-0.4388	-0.683327
-925	-0.512881	0.0859892	-0.428842	-0.583623
-975	-0.41298	0.0148226	-0.38838	-0.436122

## Sheet: Northern Europe
Northern Europe
Year (BCE/CE)	Z-score Mean	Std Dev	95th Percentile	5th Percentile	No. of records
2025	0.733583	1.31327	2.74613	-0.303177	4
1975	1.69675	1.00649	3.01207	0.83569	6
1925	1.49411	1.21837	3.29864	-0.0172689	7
1875	1.58407	2.21912	5.15818	-0.0172689	5
1825	1.40317	1.78811	4.39751	-0.190323	6
1775	0.695687	0.92093	2.04036	-0.22825	5
1725	0.39216	0.907376	1.97059	-0.352628	6
1675	0.718597	0.860368	1.98655	0.110124	4
1625	0.433123	0.883976	1.88237	-0.330085	5
1575	0.453523	0.537113	1.21864	-0.0999515	4
1525	0.308739	0.519034	0.977923	-0.33674	4
1475	0.328217	0.476733	0.894172	-0.240701	4
1425	-0.0167193	0.379709	0.613519	-0.469034	7
1375	0.0728212	0.226082	0.292105	-0.267334	4
1325	-0.0572191	0.152259	0.138075	-0.269056	5
1275	-0.144754	0.193215	0.146166	-0.367155	5
1225	-0.19345	0.307377	0.296215	-0.495498	5
1175	-0.322644	0.256832	0.0301483	-0.607704	5
1125	-0.3185	0.320382	0.184843	-0.562908	5
1075	-0.362113	0.3818	0.211212	-0.769719	5
1025	-0.474167	0.318431	-0.0116396	-0.778515	6
975	-0.519846	0.329224	-0.0821993	-0.802618	5
925	-0.499123	0.276504	-0.16713	-0.754043	6
875	-0.549253	0.331714	-0.117436	-0.79822	5
825	-0.579392	0.304888	-0.243739	-0.837534	5
775	-0.591448	0.280166	-0.334671	-0.810664	5
725	-0.43146	0.336467	0.0535682	-0.816461	8
675	-0.590896	0.275534	-0.338139	-0.830885	6
625	-0.58455	0.261508	-0.362862	-0.844841	7
575	-0.588604	0.265074	-0.337829	-0.817906	6
525	-0.5704	0.270493	-0.318988	-0.77255	5
475	-0.571991	0.34392	-0.155959	-0.916286	5
425	-0.520583	0.252802	-0.306105	-0.786988	6
375	-0.498828	0.20777	-0.340067	-0.666198	6
325	-0.401237	0.227704	-0.175528	-0.703216	7
275	-0.41087	0.306352	-0.0570925	-0.805555	5
225	-0.404162	0.20629	-0.220759	-0.647203	6
175	-0.294792	0.157221	-0.140392	-0.416887	4
125	-0.0256219	0.46117	0.693306	-0.416887	4
75	-0.0943485	0.441803	0.63589	-0.400012	5
25	0.0113108	0.658387	1.15679	-0.481647	6
-25	-0.265162	0.16861	-0.0396793	-0.397466	5
-75	-0.382121	0.166021	-0.291712	-0.466191	4
-125	-0.0497228	0.665196	0.986013	-0.620928	4
-175	-0.256449	0.411019	0.373816	-0.719087	5
-225	-0.320483	0.382338	0.205797	-0.761184	4
-275	-0.25437	0.417145	0.359137	-0.702865	4
-325	0.373682	1.16052	2.30617	-0.407541	5
-375	-0.441339	0.250377	-0.249631	-0.71348	4
-425	-0.496158	0.268989	-0.349718	-0.642597	2
-475	-0.228147	0.132787	-0.1423	-0.313993	2
-525	-0.481206	0.256944	-0.348188	-0.614224	2
-575	-0.467474	0.245528	-0.348137	-0.586811	2
-625	-0.558583	0.320729	-0.356743	-0.760424	2
-675	-0.552171	0.320046	-0.346913	-0.75743	2
-725	-0.408751	0.245017	-0.240365	-0.644627	3
-775	-0.281954	0.139017	-0.23705	-0.326859	2
-825	-0.552033	0.329567	-0.329129	-0.774938	2
-875	-0.402585	0.393304	-0.022866	-0.782303	2
-925	-0.513761	0.364044	-0.24262	-0.915777	3
-975	-0.718829	0.465339	-0.367285	-1.07037	2
-1025	-0.740843	0.489912	-0.362123	-1.11956	2
-1075	-0.739437	0.487691	-0.363469	-1.1154	2
-1125	-0.732485	0.474263	-0.374128	-1.09084	2
-1175	-0.501256	0.269874	-0.35755	-0.644962	2
-1225	-0.626672	0.380843	-0.361736	-0.891609	2
-1275	-0.631813	0.380892	-0.370107	-0.893519	2
-1325	-0.299727	0.540237	0.0300062	-0.694376	2
-1375	-0.571506	0.327788	-0.342825	-0.878645	2
-1425	-0.461181	0.225018	-0.275903	-0.805038	2
-1475	-0.502128	0.376451	-0.119921	-0.776793	2
-1525	-0.341362	0.649707	0.0160424	-0.909488	2
-1575	-0.442962	0.222206	-0.238425	-0.676166	2
-1625	-0.508806	0.412537	-0.241296	-0.778655	2
-1675	-0.441508	0.191469	-0.275656	-0.659115	2
